# Supplementary material for: The Process-Interaction-Model: a common representation of rule-based and logical models allows studying signal transduction on different levels of detail
Source: BMC Bioinformatics. 2012 Sep 28;13:251. doi: 10.1186/1471-2105-13-251 (PMC3598730; doi:10.1186/1471-2105-13-251)
Supplement: Additional file 2 — Input file for the software BioNetGen (EGF insulin crosstalk). Additional file 2 contains the rule-based model obtained from the PIM describing EGF insulin crosstalk (section Results) and can be used as an input file for BioNetGen. [file 1471-2105-13-251-S2.bngl]

begin molecule types
egf(b1)
er(b_egf,dim,p1~U~M,p2~U~M)
grb2(b1,b2)
ins(b1)
ir(b_ins,b_ins2,p1~U~M,p2~U~M)
irs(b_ir,p1~U~M)
shc(b1,p1~U~M)
sos(b_grb2,p1~U~M)
end molecule types

begin seed species
egf(b1)  1 
er(b_egf,dim,p1~U,p2~U)  1
grb2(b1,b2)  1
ins(b1)  1
ir(b_ins,b_ins2,p1~U,p2~U)  1
irs(b_ir,p1~U)  1
shc(b1,p1~U)  1
sos(b_grb2,p1~U)  1
end seed species

begin reaction rules
# rules for process "bind1"
ir(b_ins,b_ins2) + ins(b1)<-> ir(b_ins!1,b_ins2).ins(b1!1)    0.454545  0.0454545
ir(b_ins,b_ins2!2).ins(b1!2) + ins(b1)<-> ir(b_ins!1,b_ins2!2).ins(b1!1).ins(b1!2)    0.00909091  0.0909091

# rules for process "bind10"
ir(p2~M) + irs(b_ir)<-> ir(p2~M!1).irs(b_ir!1)    0.04  0.04

# rules for process "bind12"
irs(p1~M) + grb2(b1)<-> irs(p1~M!1).grb2(b1!1)    0.25  0.25

# rules for process "bind13"
er(b_egf,dim) + egf(b1)<-> er(b_egf!1,dim).egf(b1!1)    0.0727273  0.727273
er(b_egf,dim!+) + egf(b1)<-> er(b_egf!1,dim!+).egf(b1!1)    0.909090909  0.090909091

# rules for process "bind15"
er(p1~M) + shc(b1)<-> er(p1~M!1).shc(b1!1)    0.2  0.8

# rules for process "bind17"
er(p2~M,dim) + grb2(b1)<-> er(p2~M!1,dim).grb2(b1!1)    0.06  0.03

# rules for process "bind2"
ir(b_ins2,b_ins) + ins(b1)<-> ir(b_ins2!1,b_ins).ins(b1!1)    0.454545  0.0454545
ir(b_ins2,b_ins!2).ins(b1!2) + ins(b1)<-> ir(b_ins2!1,b_ins!2).ins(b1!1).ins(b1!2)    0.00909091  0.0909091

# rules for process "bind5"
ir(p1~M) + shc(b1)<-> ir(p1~M!1).shc(b1!1)    0.05  0.05

# rules for process "bind7"
shc(p1~M) + grb2(b1)<-> shc(p1~M!1).grb2(b1!1)    0.2  0.1

# rules for process "bind8"
grb2(b2) + sos(b_grb2,p1~U)<-> grb2(b2!1).sos(b_grb2!1,p1~U)    0.00333333  0.00666667
grb2(b2) + sos(b_grb2,p1~M)<-> grb2(b2!1).sos(b_grb2!1,p1~M)    9.99001E-4  0.999001

# rules for process "dim18"
er(dim,b_egf) + er(dim,b_egf) <-> er(dim!1,b_egf).er(dim!1,b_egf)    1.0  1.0
er(dim,b_egf!2).egf(b1!2) + er(dim,b_egf) <-> er(dim!1,b_egf!2).egf(b1!2).er(dim!1,b_egf)    1.0  1.0
er(dim,b_egf!1).egf(b1!1) + er(dim,b_egf!3).egf(b1!3) <-> er(dim!2,b_egf!1).egf(b1!1).er(dim!2,b_egf!3).egf(b1!3)    1.0  1.0

# rules for process "mod11"
irs(p1~U,b_ir) <-> irs(p1~M,b_ir)    9.90099E-5  0.00990099
irs(p1~U,b_ir!1).ir(p2~M!1) <-> irs(p1~M,b_ir!1).ir(p2~M!1)    0.380952  0.0190476

# rules for process "mod14"
er(p1~U,dim) <-> er(p1~M,dim)    3.9996E-5  0.39996
er(p1~U,dim!+) <-> er(p1~M,dim!+)    0.909090909  0.090909091

# rules for process "mod16"
er(p2~U,dim) <-> er(p2~M,dim)    1.9998E-5  0.19998
er(p2~U,dim!+) <-> er(p2~M,dim!+)    0.28125  0.01875

# rules for process "mod3"
ir(p1~U,b_ins,b_ins2) <-> ir(p1~M,b_ins,b_ins2)    9.999E-5  0.9999
ir(p1~U,b_ins,b_ins2!1).ins(b1!1) <-> ir(p1~M,b_ins,b_ins2!1).ins(b1!1)    1.25  0.25
ir(p1~U,b_ins!1,b_ins2).ins(b1!1) <-> ir(p1~M,b_ins!1,b_ins2).ins(b1!1)    1.25  0.25
ir(p1~U,b_ins!1,b_ins2!2).ins(b1!1).ins(b1!2) <-> ir(p1~M,b_ins!1,b_ins2!2).ins(b1!1).ins(b1!2)    1.904761905  0.095238095

# rules for process "mod4"
ir(p2~U,b_ins,b_ins2) <-> ir(p2~M,b_ins,b_ins2)    0.001998  1.998
ir(p2~U,b_ins,b_ins2!1).ins(b1!1) <-> ir(p2~M,b_ins,b_ins2!1).ins(b1!1)    0.83333333  0.16666667
ir(p2~U,b_ins!1,b_ins2).ins(b1!1) <-> ir(p2~M,b_ins!1,b_ins2).ins(b1!1)    0.83333333  0.16666667
ir(p2~U,b_ins!1,b_ins2!2).ins(b1!1).ins(b1!2) <-> ir(p2~M,b_ins!1,b_ins2!2).ins(b1!1).ins(b1!2)    0.47619  0.0238095

# rules for process "mod6"
shc(p1~U,b1) <-> shc(p1~M,b1)    9.90099E-5  0.00990099
shc(p1~U,b1!1).er(p1~M!1) <-> shc(p1~M,b1!1).er(p1~M!1)    0.285714  0.0142857
shc(p1~U,b1!1).ir(p1~M!1) <-> shc(p1~M,b1!1).ir(p1~M!1)    0.47619  0.0238095

# rules for process "mod9"
sos(p1~U,b_grb2) <-> sos(p1~M,b_grb2)    4.995E-5  0.04995
sos(p1~U,b_grb2!1).grb2(b2!1) <-> sos(p1~M,b_grb2!1).grb2(b2!1)    0.363636  0.0363636

end reaction rules

generate_network({overwrite=>1});
writeSBML({suffix=>"kinetics"});
