# Supplementary material for: The Process-Interaction-Model: a common representation of rule-based and logical models allows studying signal transduction on different levels of detail
Source: BMC Bioinformatics. 2012 Sep 28;13:251. doi: 10.1186/1471-2105-13-251 (PMC3598730; doi:10.1186/1471-2105-13-251)
Supplement: Additional file 3 — Input files for the softwareCellNetAnalyzer (EGF insulin crosstalk). This archive contains all files of the logical model obtained from the PIM describing EGF insulin crosstalk (section Results) in CellNetAnalyzer format. CellNetAnalyzer is available from http://www.mpi-magdeburg.mpg.de/projects/cna/cna.html. [file 1471-2105-13-251-S3.zip › metabolites]

egf_log.b1           egf_log.b1           NaN 0 613 178 1 1
egf_log.res_egf      egf_log.res_egf      NaN 0 561 103 1 1
er_log.b_egf         er_log.b_egf         NaN 0 613 374 1 1
er_log.dim           er_log.dim           NaN 0 859 374 1 1
er_log.p1            er_log.p1            NaN 0 695 374 1 1
er_log.p2            er_log.p2            NaN 0 777 374 1 1
er_log.res_er        er_log.res_er        NaN 0 560 299 1 1
grb2_log.b2          grb2_log.b2          NaN 0 500 785 1 1
grb2_log.b_er        grb2_log.b_er        NaN 0 418 784 1 1
grb2_log.b_irs       grb2_log.b_irs       NaN 0 254 784 1 1
grb2_log.b_shc       grb2_log.b_shc       NaN 0 336 784 1 1
grb2_log.res_grb2    grb2_log.res_grb2    NaN 0 204 709 1 1
ins_log.b1           ins_log.b1           NaN 0 233 177 1 1
ins_log.res_ins      ins_log.res_ins      NaN 0 181 102 1 1
irs_log.b_ir         irs_log.b_ir         NaN 0 173 584 1 1
irs_log.p1           irs_log.p1           NaN 0 254 584 1 1
irs_log.res_irs      irs_log.res_irs      NaN 0 120 509 1 1
ir_log.b_ins         ir_log.b_ins         NaN 0 168 373 1 1
ir_log.b_ins2        ir_log.b_ins2        NaN 0 250 373 1 1
ir_log.p1            ir_log.p1            NaN 0 331 373 1 1
ir_log.p2            ir_log.p2            NaN 0 413 373 1 1
ir_log.res_ir        ir_log.res_ir        NaN 0 115 298 1 1
shc_log.b_er         shc_log.b_er         NaN 0 574 582 1 1
shc_log.b_ir         shc_log.b_ir         NaN 0 492 582 1 1
shc_log.p1           shc_log.p1           NaN 0 656 582 1 1
shc_log.res_shc      shc_log.res_shc      NaN 0 468 506 1 1
sos_log.b_grb2       sos_log.b_grb2       NaN 0 501 981 1 1
sos_log.p1           sos_log.p1           NaN 0 580 981 1 1
sos_log.res_sos      sos_log.res_sos      NaN 0 457 907 1 1
