# Supplementary material for: The Process-Interaction-Model: a common representation of rule-based and logical models allows studying signal transduction on different levels of detail
Source: BMC Bioinformatics. 2012 Sep 28;13:251. doi: 10.1186/1471-2105-13-251 (PMC3598730; doi:10.1186/1471-2105-13-251)
Supplement: Additional file 3 — Input files for the softwareCellNetAnalyzer (EGF insulin crosstalk). This archive contains all files of the logical model obtained from the PIM describing EGF insulin crosstalk (section Results) in CellNetAnalyzer format. CellNetAnalyzer is available from http://www.mpi-magdeburg.mpg.de/projects/cna/cna.html. [file 1471-2105-13-251-S3.zip › reactions]

sos_log.b_grb2+sos_log.res_sos=sos_log.p1 1 sos_log.b_grb2 + 1 sos_log.res_sos = 1 sos_log.p1 |     # 0   1 0 561 952 1 1 0.01
!sos_log.p1+grb2_log.b2+sos_log.res_sos=sos_log.b_grb2 1 !sos_log.p1 + 1 grb2_log.b2 + 1 sos_log.res_sos = 1 sos_log.b_grb2 |     # 0   1 0 480 952 1 1 0.01
shc_log.b_er+shc_log.res_shc=shc_log.p1 1 shc_log.b_er + 1 shc_log.res_shc = 1 shc_log.p1 |     # 0   1 0 643 552 1 1 0.01
shc_log.b_ir+shc_log.res_shc=shc_log.p1 1 shc_log.res_shc + 1 shc_log.b_ir = 1 shc_log.p1 |     # 0   1 0 628 552 1 1 0.01
er_log.p1+shc_log.res_shc=shc_log.b_er 1 er_log.p1 + 1 shc_log.res_shc = 1 shc_log.b_er |     # 0   1 0 555 552 1 1 0.01
ir_log.p1+shc_log.res_shc=shc_log.b_ir 1 ir_log.p1 + 1 shc_log.res_shc = 1 shc_log.b_ir |     # 0   1 0 473 552 1 1 0.01
ir_log.b_ins2+ir_log.res_ir=ir_log.p2 1 ir_log.b_ins2 + 1 ir_log.res_ir = 1 ir_log.p2 |     # 0   1 0 400 343 1 1 0.01
ir_log.b_ins+ir_log.res_ir=ir_log.p2 1 ir_log.res_ir + 1 ir_log.b_ins = 1 ir_log.p2 |     # 0   1 0 386 343 1 1 0.01
ir_log.b_ins2+ir_log.res_ir=ir_log.p1 1 ir_log.b_ins2 + 1 ir_log.res_ir = 1 ir_log.p1 |     # 0   1 0 319 343 1 1 0.01
ir_log.b_ins+ir_log.res_ir=ir_log.p1 1 ir_log.res_ir + 1 ir_log.b_ins = 1 ir_log.p1 |     # 0   1 0 304 343 1 1 0.01
ins_log.b1+ir_log.res_ir=ir_log.b_ins2 1 ins_log.b1 + 1 ir_log.res_ir = 1 ir_log.b_ins2 |     # 0   1 0 231 343 1 1 0.01
ins_log.b1+ir_log.res_ir=ir_log.b_ins 1 ins_log.b1 + 1 ir_log.res_ir = 1 ir_log.b_ins |     # 0   1 0 149 343 1 1 0.01
irs_log.b_ir+irs_log.res_irs=irs_log.p1 1 irs_log.b_ir + 1 irs_log.res_irs = 1 irs_log.p1 |     # 0   1 0 235 554 1 1 0.01
ir_log.p2+irs_log.res_irs=irs_log.b_ir 1 ir_log.p2 + 1 irs_log.res_irs = 1 irs_log.b_ir |     # 0   1 0 154 554 1 1 0.01
ins_log.res_ins=ins_log.b1 1 ins_log.res_ins = 1 ins_log.b1 |     # 0   1 0 221 141 1 1 0.01
er_log.p2+grb2_log.res_grb2=grb2_log.b_er 1 er_log.p2 + 1 grb2_log.res_grb2 = 1 grb2_log.b_er |     # 0   1 0 399 754 1 1 0.01
grb2_log.res_grb2+irs_log.p1=grb2_log.b_irs 1 irs_log.p1 + 1 grb2_log.res_grb2 = 1 grb2_log.b_irs |     # 0   1 0 235 754 1 1 0.01
grb2_log.res_grb2+shc_log.p1=grb2_log.b_shc 1 shc_log.p1 + 1 grb2_log.res_grb2 = 1 grb2_log.b_shc |     # 0   1 0 317 754 1 1 0.01
grb2_log.res_grb2=grb2_log.b2 1 grb2_log.res_grb2 = 1 grb2_log.b2 |     # 0   1 0 487 747 1 1 0.01
er_log.dim+er_log.res_er=er_log.p2 1 er_log.dim + 1 er_log.res_er = 1 er_log.p2 |     # 0   1 0 758 344 1 1 0.01
er_log.dim+er_log.res_er=er_log.p1 1 er_log.dim + 1 er_log.res_er = 1 er_log.p1 |     # 0   1 0 676 344 1 1 0.01
er_log.b_egf+er_log.res_er=er_log.dim 1 er_log.b_egf + 1 er_log.res_er = 1 er_log.dim |     # 0   1 0 839 344 1 1 0.01
egf_log.b1+er_log.res_er=er_log.b_egf 1 egf_log.b1 + 1 er_log.res_er = 1 er_log.b_egf |     # 0   1 0 594 344 1 1 0.01
egf_log.res_egf=egf_log.b1 1 egf_log.res_egf = 1 egf_log.b1 |     # 0   1 0 601 141 1 1 0.01
